# Supplementary material for: Dacryocystitis: Is Dacryocystorhinostomy Always the Solution?
Source: J Clin Med. 2024 Aug 29;13(17):5129. doi: 10.3390/jcm13175129 (PMC11395886; doi:10.3390/jcm13175129)
Supplement: Supplementary file 1 [file jcm-13-05129-s001.zip]

Archive with 1 entries (1 files):
- jcm-3165310-supplementary.png
